# Supplementary material for: Effect of an Antibacterial Monomer on the Antibacterial Activity of a Pit-and-Fissure Sealant
Source: PLoS One. 2016 Sep 29;11(9):e0162281. doi: 10.1371/journal.pone.0162281 (PMC5042487; doi:10.1371/journal.pone.0162281)
Supplement: S1 File — (XLSX) [file pone.0162281.s001.xlsx]

## Sheet: CFU
				CFU counts from S. mutans biofilms on material surfaces						10^7CFU/sample
				without aging			aging 6 months
				Negative control	commercial control	Experimental material	Negative control	commercial control	Experimental material
				66.1	65.7	0.321	65.3	65.9	0.363
				71.3	52.1	0.452	55.2	55.2	0.562
				73.3	67.2	0.571	72.9	47.6	0.635
				54.1	59.3	0.479	64.5	63.5	0.347
				57.7	62.3	0.439	56.3	60.1	0.447
				63.4	58.6	0.584	60.8	55.8	0.545
			mean	64.3167	60.8667	0.474333	62.5	58.0167	0.483167
			SD	7.50531	5.47674	0.0965933	6.55164	6.60164	0.116087
				CFU counts from S. mutans biofilms in the material eluents.						10^7CFU/ml
				without aging			aging 6 months
				Negative control	commercial control	Experimental material	Negative control	commercial control	Experimental material
				70.1	69.4	64.7	65.4	70.9	67.3
				73.4	58.7	72.3	71.3	62.4	70.3
				57.3	59.5	63.8	59.1	59.2	59.7
				66.6	64.9	55.7	72.7	64.7	62.8
				63.3	57.9	70.2	69.4	69.4	64.9
				76.5	65.3	60.3	72.3	66.3	72.1
			mean	67.8667	62.6167	64.5	68.3667	65.4833	66.1833
			SD	6.98933	4.59844	6.14719	5.26485	4.35771	4.65464

## Sheet: Metabolic activity
				Metabolic activity of S. mutans in biofilms on material surfaces
				without aging			aging 6 months
				Negative control	commercial control	Experimental material	Negative control	commercial control	Experimental material
				0.543	0.501	0.324	0.539	0.527	0.314
				0.535	0.513	0.316	0.516	0.524	0.302
				0.532	0.522	0.306	0.519	0.518	0.298
				0.521	0.518	0.304	0.546	0.51	0.323
				0.515	0.526	0.301	0.525	0.528	0.295
				0.504	0.534	0.293	0.552	0.535	0.309
			mean	0.525	0.519	0.307333	0.532833	0.523667	0.306833
			SD	0.0143527	0.011349	0.0110574	0.0149321	0.0086872	0.010572
				Metabolic activity of S. mutans cultured with different material eluents.
				without aging			aging 6 months
				Negative control	commercial control	Experimental material	Negative control	commercial control	Experimental material
				0.709	0.706	0.712	0.707	0.707	0.728
				0.73	0.692	0.693	0.72	0.696	0.701
				0.716	0.714	0.714	0.733	0.704	0.723
				0.728	0.731	0.727	0.717	0.722	0.726
				0.735	0.722	0.736	0.732	0.725	0.698
				0.742	0.715	0.702	0.724	0.719	0.722
			mean	0.726667	0.713333	0.714	0.722167	0.712167	0.716333
			SD	0.0121929	0.0134114	0.0157607	0.00978604	0.0115138	0.0132464
